# Supplementary material for: Thermoelectric Properties of NbCoNixSn (x = 0–1)
Source: Materials (Basel). 2025 Jul 5;18(13):3189. doi: 10.3390/ma18133189 (PMC12251119; doi:10.3390/ma18133189)
Supplement: Supplementary file 1 [file materials-18-03189-s001.zip]

Archive with 1 entries (1 files):
- materials-3703480-supplementary.pdf
